# Supplementary material for: The 9/3 Min Running Test: A Simple and Practical Approach to Estimate the Critical and Maximal Aerobic Power
Source: Eur J Sport Sci. 2025 Jan 27;25(2):e12254. doi: 10.1002/ejsc.12254 (PMC11770271; doi:10.1002/ejsc.12254)
Supplement: Supplementary file 1 — Supporting Information S1 [file EJSC-25-e12254-s001.xlsx]

## Sheet: Two-point model
	Time trial
Time (minutes)	3	9
Power (W)	290	260
Critical power (W)	245
W´ (kJ)	8.1
Sex	Females	Males
MAP (W)	259.5	253.666
	0.00555556	0.00185185
Logaritmo Natural	-0.847298	0.251314
												University of Granada				University of Almeria
												Corresponding author: Santiago A. Ruiz-Alias (aljruiz@ugr.es)

## Sheet: CP and MAP tracker
	2023-01-01								2023-02-01
	Body mass (kg)	MAP (W)	MAP (W/kg)	CP (W)	CP (% MAP)	CP (W/kg)	CP SWC (W)	CP SWC (W/kg)	Body mass (kg)	MAP (W)	MAP (W/kg)	CP (W)	CP (% MAP)	CP (W/kg)	CP SWC (W)	CP SWC (W/kg)
Athlete 1	65	297	4.56923	250	84.1751	3.84615	262.5	4.03846	67	289	4.31343	270	93.4256	4.02985	283.5	4.23134
Athlete 2	55	240	4.36364	225	93.75	4.09091	236.25	4.29545	54	260	4.81481	245	94.2308	4.53704	257.25	4.76389
Athlete 3			#DIV/0!		#DIV/0!	#DIV/0!	0	#DIV/0!			#DIV/0!		#DIV/0!	#DIV/0!	0	#DIV/0!
SWC: The smallest worthwhile change

## Sheet: Running with power background
1. Is critical power a valid measure of the maximal metabolic steady state?
2. Which methodological aspects should I take into account?
3. Does it matter which CP I use?
4. Which others functions can we obtain through the modelling of the power-duration curve?
5. What about W´?
